# Supplementary material for: Behavioral differences among domestic cats in the response to cat-attracting plants and their volatile compounds reveal a potential distinct mechanism of action for actinidine
Source: BMC Biol. 2022 Aug 25;20:192. doi: 10.1186/s12915-022-01369-1 (PMC9414117; doi:10.1186/s12915-022-01369-1)
Supplement: Supplementary file 4 — Additional file 4. DNA barcoding sequence of cox1 from Pseudasphondylia matatabi, and sequences of matK, rbcL, and psbA – trnH from Actinidia and Lonicera species. [file 12915_2022_1369_MOESM4_ESM.txt]

>Pseudasphondylia_matatabi_COX1 
GGATGAACAGTTTACCCCCCtCTTTCATCTATTATCGCTCATAATAGAGCAtCTGTAGATATATCTATTTTTTCTCTTCA
TATTGCAGGAATTTCTTCTATTTTAGGAGCTATTAATTTTATTTCAACAATTATTAATATAAAAAATAAAAATTTAAAAT
ATAATGAACTTTCTTTATTTATTTGATCAATTTTAATTACTACAGTATTACTTTTATTATCTCTACCTGTTTTAGCTGGA
GCAATTACAATACTATTAACAGATCGAAATCTAAATACTTCTTTTTTTGATCCTATAGGAGGTGG

>Actinidia_Bol_2017_matK
TATACTTTATTCGATACAAACTCGTTTTTTTTAAGGATCCGCTATGATAATGAGAAAGATTTCTATATATACGCCCGAAT
CGGTCAATAATATCAGAATCGGATAAATCGGCCCAGACTGGCTTACTAACGGGATGTCCTAATACGTTACAAAATTTCGC
TTTATACAAGGATCCAATCAGAGGAATAATTGGAACTATGGTATCAAACTTCTTAATAGCATTCCCTATTAGAAATGAAT
TTTCGAGCATTTGACTCCGTACCATTGAAGGGTTTAATCGCACACTTGAAAGATAGCCCAGAAAGTCGAGAGAGTGATTG
GATAATTGGTTTATATGAATCCTTCCTGGTTGACACCACATGTAAAAATAACATTGCCAGAAATTGACAAGATAATATTT
CCATTTATTCATTAAAAGAGACGTCCCTTTTGAAGCCAAAATGGAATTTCCTTGATACCTAACATAATGCATGAAAGGAT
CCTTGAACAACCATAAAATGTCCTGAGAATCCTTAGTAAAAACTTTTACAAAATGTTCGATTTTTCCATAGAAATAGATT
CGTTCAAGAAAGGTTCCAGAAGATATTGATCGTAAATGAGAAGATTGGTTGCGGAGAAAAACGAAGATAGATTCGGATTC
ACATACATGAAAATTATATAGGAACAAGAAAAATCTTTGATTTCTTTTTGAAAAAGAAAAACTAGATTTCTTTGGAGTAA
TACGAGTATTCCAATTACGATACTCGTGGAGAAAAAATCGTAATAAATGCAAAGAAGAAGC

>Actinidia_HotPepper_matK
AGATTTCTATATATACGCCCGAATCGGTCAATAATATCAGAATCGGATAAATCGGCCCAGACTGGCTTACTAACGGGATG
TCCTAAGACGTTACAAAATTTCGCTTTATACAAGGATCCAATCAGAGGAAGAATTGGAACTATGGTATCAAACTTCTTAA
TAGCATTCCCTATTAGAAATGAATTTTCGAGCATTTGACTCCTTACCATTGAAGGGTTTAATCGCACACTTGAAAGATAG
CCCAGAAAGTCGAGAGAGTGATTGGATAATTGGTTTATATGAATCCTTCCTGGTTGACACCACATGTAAAAATAATATTG
CCAGAAATTGACAAGATAATATTTCCATTTATTCATTAAAAGAGACGTCCCTTTTGAAGCCAAAAGGGAATTTCCTTGAT
ACCTAACATAATGCATGAAAGGATCCTTAAACAACCACAAAATGTCCTGAAAATCCTTAGTAAAAACTTTTACAAAATGT
TCGATTTTTCCATAGAAATAGATTCGTTCAAGAAAGGTTCCAGAAGATATTGATCGTAAATGAGAAGATTGGTTGCGGAG
AAAAACGAAGATAGATTCGGATTCACATACATGAAAATTATATAGGAACAAGAAAAATCTTTGATTTCTTGTTGAAAAAG
AAAAACTAGATTTCTTTGGAGTAATACGAGTATTCCAATTACGATACTCGTGGAGAAAAAATCGTAATAAATGCAAAGAA
GAAGCATCTTTTACCCAATAGCGAA

>Actinidia_Pavel_matK
AACTCGTTTTTTTTAAGGATCCGCTATGATAATGAGAAAGATTTCTATATATACGCCCGAATCGGTCAATAATATCAGAA
TCGGATAAATCGGCCCAGACTGGCTTACTAACGGGATGTCCTAAGACGTTACAAAATTTCGCTTTATACAAGGATCCAAT
CAGAGGAAGAATTGGAACTATGGTATCAAACTTCTTAATAGCATTCCCTATTAGAAATGAATTTTCGAGCATTTGACTCC
TTACCATTGAAGGGTTTAATCGCACACTTGAAAGATAGCCCAGAAAGTCGAGAGAGTGATTGGATAATTGGTTTATATGA
ATCCTTCCTGGTTGACACCACATGTAAAAATAATATTGCCAGAAATTGACAAGATAATATTTCCATTTATTCATTAAAAG
AGACGTCCCTTTTGAAGCCAAAAGGGAATTTCCTTGATACCTAACATAATGCATGAAAGGATCCTTAAACAACCACAAAA
TGTCCTGAAAATCCTTAGTAAAAACTTTTACAAAATGTTCGATTTTTCCATAGAAATAGATTCGTTCAAGAAAGGTTCCA
GAAGATATTGATCGTAAATGAGAAGATTGGTTGCGGAGAAAAACGAAGATAGATTCGGATTCACATACATGAAAATTATA
TAGGAACAAGAAAAATCTTTGATTTCTTGTTGAAAAAGAAAAACTAGATTTCTTTGGAGTAATACGAGTATTCCAATTAC
GATACTCGTGGAGAAAAAATCGTAATAAATGCAAAGAAGAAGCATCTTTTACCCAATAGCGAA

>Actinidia_HotPepper_rbcL
AAGCAAGTGTTGGATTCAAAGCTGGTGTTAAAGATTACAAATTGACTTATTATACTCCTGACTATGAAACCAAAGATACT
GATATCTTGGCAGCATTCCGAGTAACTCCTCAGCCTGGAGTTCCACCCGAAGAAGCGGGGGCCGCGGTAGCTGCGGAATC
TTCTACTGGTACATGGACAACTGTGTGGACCGATGGACTTACTAACCTTGATCGTTATAAAGGGCGATGCTACCACATAG
AGCCCGTTGCTGGAGAAGAAACTCAATTTATTGCTTATGTAGCTTATCCTTTAGACCTTTTTGAAGAAGGTTCTGTTACT
AACATGTTTACTTCCATTGTGGGTAATGTATTTGGGTTCAAAGCCCTGCGCGCTCTACGTCTGGAAGATCTGCGAATCCC
TGTTGCGTATTGTAAAACTTTCCAAGGACCGCCTCACGGCATCCAAGTTGAAAGAGATAAATTAAACAAGTATGGTCGTC
CCCTATTGGGATGTACTATTAAACCTAAATTGGGGTTATCGGCTAAAAACTACGGTAGAGCAGTTTATGAATGTCTACGC
GGTGGGCTTGATTTTACCAAAGATGATGAGAACGTGAACTCCCAACCATTTATGCGTTGGAGAGACCGTTTCGTATTTTG
TGCCGAAGCCCTTTTTAAAGCACAGGCTGAAACAGGTGAAATCAAAGGGCATTACTTG

>Actinidia_HotPepper_psbA_trnH
GCTCATAACTTCCCTCTAGACCTAGCTGCTATTGAAGCTCCATCTACAAATGGATAAGACTTTGGTCTTAGTGTATACGA
GTTTTTGAAAGTAAGGGAGCAATAACCAAATTCTTGTTCTATCAAGAGGGCATTATTGCTCCTTTACTTTTCTTTTATCT
TTTATTTAAAAGTAGTATTTTATTTACATATACTTTTTTTCGTTACAAGAAAAAGAAAAGATTCTTATGGGTTGGTTCAT
GATTGAGTATCGTCTTTTCTTTTCGTTTTGTATTCATTTTGAATTTATATACCTTTTCAAATTTATATACCTTGTGAAAT
TGTTATTTGCCATTTAAAATAAAAGATAAAATTTGGAATTTTTGCTTAACATTTGTATCTCAGAAATAAGATTAAGAAAG
AAATAATGATGAATGGTTGAAATGGAATCCTTTAGAATGTAAATAGTGGAGTAAGGGGGCGGATGTAGCCAAGTGGATTA
AGGCAGTGGAT

>Lonicera_matK
CGAGCCAAAGTTCTAGCACAAGAAAGTCGAAGTATATACTTTATTCGATCCAAACTCTTTTTTTGTGAAGATCCGCTATG
ATAATGAGAAAGATTTCTGCATATCCGCCCAAATCGGTCAATAATCTCAGAATCTGATAAATCGGCCCAAAGCACCTTAC
TAACAGGATGCCCTAATACGTTACAAAATTTCGCTTTAGCCAATGATCCAATCAGAGGACTAATTGGAACAATGGTATCG
AACTTCTTACCAGCATTATCGATTAGAAATGCATTTTCTAGCATTTGACTGCGCGCCATTAAGGGGTTTAGCCGCACACT
TGAAAGATAACCCAGAAGGTCGAGCGAATGTTTGGATAATTGGTTTATAGAAATCCTTCCTGGTTGAAACCACTGGTAAA
AATGACATTGCCAGAAACGTACAAAGTAATATTTCCATTTATTCATCAAAAGAAAGGTCCCCTTTGAAGCGAGAATTGAC
TTTCCTTGATACCTAACATAATGCATGAAAGGATCCTTGAACAACCATAGATTGGCTTGAAAATCCTTAGCAAAGACTTC
TACAAGATGTTCTATTTTTTCATAGAAATATATTCGTTCAAGAAAGGCTCCAGAAGATGTTGATCGTAAATGAGAAGATT
GGTTACGGAGAAAGACGAAGATGAATTCGTATTCACATACATGAGAATTATATAGGAAGAAAAATAATCTTTGATTTCGT
TTTGAAAAAGAAGAACCGGCTTTCTTTTGAATAATAAGACTAGTCAAATTAGGATACTCGTGGAGAAAGAATCGTAATAA
ATGCAAAGAGGGGGCATCTTTTACCCAGTAGCGAAGAGTTTGAAC

>Lonicera_rbcL
TAAAGCAAGTGTTGGATTCAAAGCGGGTGTTAAAGAGTACAAATTGACTTATTATACTCCTGAATATGAAACCAAAGATA
CTGATATCTTGGCAGCATTCCGAGTAACTCCCCAACCCGGAGTTCCGCCTGAAGAAGCGGGGGCTGCGGTAGCTGCTGAA
TCTTCCACCGGTACATGGACAACTGTGTGGACCGATGGACTTACCAGCCTTGATCGTTACAAAGGGCGATGCTACCACAT
CGAGCCCGTTCCTGGAGAAGAAAGTCAATTTATTGCTTATGTAGCTTACCCATTAGACCTTTTTGAAGAAGGTTCTGTTA
CTAACATGTTTACTTCTATTGTGGGTAATGTATTTGGGTTCAAAGCCCTGCGCGCTCTACGTCTGGAAGATCTGCGAATC
CCTGTCGCTTATGTTAAAACTTTCCAAGGCCCGCCTCATGGTATCCAAGTTGAGAGAGATAAATTGAACAAGTACGGTCG
CCCCCTGTTGGGATGTACTATTAAACCTAAATTGGGGTTATCTGCTAAAAACTACGGTAGGGCGGTTTATGAATGTCTAC
GTGGTGGACTTGATTTTACCAAAGATGATGAGAACGTGAACTCCCAACCATTTATGCGTTGGAGAGATCGTTTCTTATTT
TGTGCCGAAGCCCTTTATAAAGCACAAACTGAAACAGGTGAAATCAAAGGGCATTACTTG

>Lonicera_psbA_trnH
AATGCTCACAACTTCCCTCTAGACCTAGCCGCTCTTGAAGCTCCATCTACAAATGGATAAGACCCGGTCTTAGTGTATAC
GAGTTTTAAAAAATAAAAAAGAAGCAATAATCCCCCTCTTGTTTTATCAAGAGGGCCCCATTGCTTCTTTTTTATTTAAC
AGTTACCTATTTTCTTTCAAGAAAAATAGCCAATCTTCTTATTTTTAGGGGTGGGTCATGATTGTGTTTTGGGCTTTCAT
TTTTTATTCTGTATGAAAAATCTTTTTATCCTCTAAAAGTAAAATAAAAGAAAAAATCTTGGAATTTTTTTGCTGACTTA
TCTATAATTGTACTTGAGAAAAAAGAAAGAAAAATCATGAATGGCTGAACTAGGAACTAATAGGTAGGGGGCGGGATGTA
GCCAAGTGGATCAAGGCAGTGGATTGTGAATC
